# Supplementary material for: Visual evoked potentials in offspring born to mothers with overweight, obesity and gestational diabetes
Source: PLoS One. 2018 Sep 12;13(9):e0203754. doi: 10.1371/journal.pone.0203754 (PMC6135499; doi:10.1371/journal.pone.0203754)
Supplement: S1 Table — (XLSX) [file pone.0203754.s001.xlsx]

## Sheet: Blad1
	3 months										18 months
	Latencies (ms)					Amplitudes (Hz)					Latencies (ms)					Amplitudes (Hz)
Group	2 degrees	1 degree	30 min	15 min	7.5 min	2 degrees	1 degree	30 min	15 min	7.5 min	2 degrees	1 degree	30 min	15 min	7.5 min	2 degrees	1 degree	30 min	15 min	7.5 min
Gestational diabetes	163	165	167	169		14.4	21.3	28.6	6.4		165	163	167	169		21.3	14.4	28.6	6.4
Obese >= 30 kg/m2	119	112	115	127		7.8	9.6	10	10.3		165	112	119	140		34.3	29.6	26.3	17.1
normal 18,5-24,9 kg/m2	149	146	161	173		8.3	6.7	9.6	13.3		121	121	121	127		33.8	26.3	24.8	18.3
Overweight 25-29,9 kg/m2	121	129	131			26.3	18.5	31.1			119	119	115	118		15	15.3	8.8	6.9
Overweight 25-29,9 kg/m2	112.5	112.5	118.8	126.3	141	17.8	15.7	14	17.1	18.2	119	125	126	122	139	30.6	32.5	35.1	23.3	7.2
Gestational diabetes	110.4	97.5	133.2	135.9	157.8	32	11.5	21.5	28.6	12	118	112	124	128	132	31.5	42.9	32.8	35	21.1
normal 18,5-24,9 kg/m2											118	122	125	131	147	2.7	2.6	8.4	6.9	11.2
Overweight 25-29,9 kg/m2											118	118	124	127	133	16.4	17.4	23.4	15.8	12.2
Obese >= 30 kg/m2											118	119	121	130	146	17.8	21.9	10.7	13.6	10.7
Gestational diabetes	116	121	125	136		25	20	6.9	8.6		117	124	131	157		33.7	49.7	26	19.1
normal 18,5-24,9 kg/m2	120.6	131.1	138	137.1	165	27.3	14.7	29.2	8.2	5.9	116	115	120	124	125	38.4	33.1	30.7	27.2	17.1
Gestational diabetes	114.3	116.7	138.6	147.6	172.2	25.2	43.3	46.5	8.2	12.4	115	117	121	126	132	11.8	12.5	13.4	12	12.4
Overweight 25-29,9 kg/m2	113.1	119.1	115.5	111.3	149.7	31.4	20.4	6	3.7	6.4	115	118	119	128	148	25.3	18.9	23.5	18.8	13.4
Obese >= 30 kg/m2											115	110	119	128	133	20.8	18.5	21.9	23.7	18.8
normal 18,5-24,9 kg/m2	120	122	133	151		34.4	39.9	35.3	12		114	116	120	124	136	26	27.2	33.9	33.9	31.5
normal 18,5-24,9 kg/m2											114	118	119	127	139	10.4	22.1	17.9	21.3	11.2
Gestational diabetes	126	133	124	148		29.1	27.6	13.1	14.6		113	110	118	121	131	22.3	36.4	36.8	29.2	14.5
Overweight 25-29,9 kg/m2	120	123	130	147		33.2	36.6	35.4	21.3		113	115	113	116		16.9	9.9	12.2	5.7
Gestational diabetes	114.6	117.9	131.4	140.4	147	17.2	18.7	14.6	18.3	6.4	113	116	119	124	130	32.9	38	34.2	33.2	17.6
Overweight 25-29,9 kg/m2	113.1	113.7	130.2	134.7	154.5	9.6	3.3	20.6	7.3	6.8	113	101	124	130	154	21.9	11.2	13.3	16.2	13.8
Gestational diabetes	166	181	189			12.2	15.4	12.6			112	109	123	126	131	9.3	8.4	9.6	12	15.9
normal 18,5-24,9 kg/m2	147.3	173.4	173.1	205.2	226.2	35.8	16.6	27.9	13.1	28	112	116	115	127		10.8	17	20.3	15.7
Gestational diabetes	120	121	130	140		40.3	48.6	19.8	18.2		112	110	111			10.2	11.6	6.8
Obese >= 30 kg/m2	115	119	121	147		20.4	27.4	28.5	16.6		112	114	115			22.2	28.1	16.8
Gestational diabetes	114	121	134	155		44.5	41.3	29.3	24.8		112	110	131			9.6	8.4	5.2
Overweight 25-29,9 kg/m2	102	108	104.7	119.1	126.6	20	16.8	4.9	14.2	8.3	112	119	131	130	155	11.9	17	19	15.8	6.3
normal 18,5-24,9 kg/m2											112	120	125	134	139	24.5	36.5	46.2	34.8	38.9
normal 18,5-24,9 kg/m2											112	107	130	128	131	28.4	22.9	14.5	11.1	16.8
Gestational diabetes											112	116	121			17.6	16	14.1
Gestational diabetes	105	114	113.1	119.1	135.3	12.1	10.7	26.8	24.5	7.3	111	112	116	124	134	11.3	15	18.8	18.2	13
Gestational diabetes		125	118	148			23.3	25.4	25.1		111	113	117	124	130	45.8	67	67.5	54.8	25.2
Obese >= 30 kg/m2	148	155	174			13.5	7	12.4			110	119	121	133	131	4.4	14.6	11	14.6	5.3
normal 18,5-24,9 kg/m2	130.2	126.6	148.2	161.4	165.3	35.4	23.7	17	15.8	12	110	108	118	125	137	24.7	30.9	23.9	26.5	19.5
Gestational diabetes	127	137	152	173		50.4	59.8	42.7	10.5		110	116	194	155	133	5.8	9.9	13	18.9	5.1
Overweight 25-29,9 kg/m2	117	126	124.5	142.8	150.3	12.4	22.4	17	19.1	6.2	110	109	118	121		10.2	11.2	4.6	8.8
normal 18,5-24,9 kg/m2	111	116.7	135.6	148.5	170.4	17.5	13.6	20.2	9.6	6.8	110	112	113	130		20	10.6	13.2	23
Obese >= 30 kg/m2	109.8	108	111.6	120.9	142.2	35.5	31.6	32.6	35	38.7	110	108	118	128	136	31.8	50.2	39.2	56.7	35.1
Overweight 25-29,9 kg/m2	105	109.2	115.2	124.2	141.3	8.6	10.4	17.4	8.3	11.3	110	110	118	122	125	6.8	7.8	12.8	7	7.4
normal 18,5-24,9 kg/m2	104.1	111.3	110.7	131.4	134.4	26.1	39.9	17.4	24.9	5.2	110	124	110	122	118	25.5	19.8	20.7	18.2	19.6
Overweight 25-29,9 kg/m2											110	110	114	122		20.6	16.1	19	21.6
Obese >= 30 kg/m2											110	113	122	124	128	16.1	16.5	15.2	8.1	10.6
Obese >= 30 kg/m2		100	100				1	1.1			110	108	115	125		9.9	4.6	5.7	4.1
Gestational diabetes		116	126	137			4.6	5.5	5		110	110	118	119	133	26.9	13.7	19.6	9.5	7.6
Gestational diabetes		124	160	155			15	3.3	1.8		110	110	119	124		6.2		9.4	5.8
Overweight 25-29,9 kg/m2											109.8	109.8	114.9	126.3	127.8	41.7	50.1	45	41.5	41
Gestational diabetes	128	124	136	143		23.7	37	28.4	19.4		109	117	123			10.3	7.1	11
Gestational diabetes	116	119	139			33.1	23.3	10.5			109	110	119	128		12.5	16.5	10.5	6.8
normal 18,5-24,9 kg/m2	114.6	114	119.7	126.6	146.1	10	20.1	18.8	21.6	2.2	109	113	113	116	128	18	23	23.6	26.2	28.8
normal 18,5-24,9 kg/m2	111.6	126.9					15.5	5.7			109	112	113	128	151	22.7	29.3	24.1	18.7	19.4
Gestational diabetes	111	127.5	124.8	154.2	170.1	29.7	31.4	19.9	5.5	5.8	109	116	120	125	132	47.1	43.8	35.1	42.3	16.6
Gestational diabetes	105.9	106.8	105.9	112.5	130.5	29.2	16.2	21	17.1	5.6	109	109	119	130	139	31	31.9	35.7	18.4	25.3
Gestational diabetes	104.7	104.4	105.3	123.3	148.5	45.1	44.6	36.6	11.8	16	109	109	112	135		51.9	57.8	18.2	14.5
normal 18,5-24,9 kg/m2											109	109	113	116	133	12	15.4	18.3	10.3	3.2
Obese >= 30 kg/m2											109	109	112	113	125	42.6	44.9	45.2	19.8	43.3
Obese >= 30 kg/m2											109	109	112	119	125	33.8	40.4	35.5	28.7	30.7
Gestational diabetes	123	134	128			13.8	11.3	9.8			108	112	117	121			22.6	24.7	20.4	10.9
Gestational diabetes	116	125	136	155		33.7	26.2	17.3	25.6		108	111	116	121	135	44.8	34.6	23.7	38.7	28.3
Gestational diabetes	114	124	148			33.3	34.6	22.6			108	111	114	127	131	20.4	20.7	16.8	22.6	19.1
Overweight 25-29,9 kg/m2	112	118	126	145		21.2	19	14.5	15.2		108	112	116	127	144	10.3	10.2	9	11	4.4
normal 18,5-24,9 kg/m2											107.4	108.9	107.1	109.8		49.8	7.4	20.2	21.7
normal 18,5-24,9 kg/m2	118.8	117	123.3	130.2	207.9	5.9	14.7	5.9	1.2	4.6	107	107	109	119		54	52	29.9	21.6
normal 18,5-24,9 kg/m2	107.7	108.3	130.5	130.8	133.5	11.9	4.9	15.4	15.1	13.1	107	112	123	121	131	5.3	8.2	13.6	10.8	9.5
Gestational diabetes	107	113	130	128		14.5	24.2	18.7	6.6		107	108	119	119		11.9	9	18.6	16.3
normal 18,5-24,9 kg/m2	105.3	110.7	117.6	127.2	134.1	17.4	16.1	25.7	20.8	6.4	107	106	109	113	119	29.9	27.9	33	21.2	13.2
Gestational diabetes	103.5	110.4	109.8	128.7	138.9	34.9	8	37.8	24.9	24.4	107	112	114	114	131	15.2	26.3	19.3	15.1	15
normal 18,5-24,9 kg/m2	101.7	100.8	114.6	117	130.5	27.9	17.2	13.8	18.8	11.7	107	107	113	126	128	26.3	18.2	26.5	30.3	17.8
normal 18,5-24,9 kg/m2											107	112	113	120	131	12.1	21.1	18.2	22.4	21
normal 18,5-24,9 kg/m2											107	112	114	115		15.9	15	13.4	4.3
Gestational diabetes											107	113	116	120	139	5.2	7.9	5.3	7.9	12.1
normal 18,5-24,9 kg/m2											106.8	99	101.1	106.8		21.3	17.2	28.3	9.5
Overweight 25-29,9 kg/m2											106.2	101.4	104.1	103.8	114.6	34.6	32.1	24.8	26.5	21.8
Gestational diabetes	119	128	131	148		43.2	35.9	28.5	12		106	109	113	115	124	30.4	14.9	26.6	13.7	15.9
normal 18,5-24,9 kg/m2	108.9	112.8	119.1	132.6	144.9	40.2	20.7	34.5	4.3	5.4	106	110	116	117	120	32.5	50.7	31.6	41	18
Overweight 25-29,9 kg/m2	108	113	113	130		31.5	34	29.9	27		106	109	115	124	133	29.2	28	34.7	35.9	29.8
Overweight 25-29,9 kg/m2	101.1	108.3	109	126.3	136.7	26.3	33.8	19	18.5	26.8	106	109	114	116	126	38	29.3	24.3	25.2	21.1
normal 18,5-24,9 kg/m2											106	110	110	115	128	34.9	48.9	38.5	27.4	20.7
normal 18,5-24,9 kg/m2											105.6	115.8	109.5	97.2		7.6	8.7	9	3
normal 18,5-24,9 kg/m2											104.7	105	106.2	116.4	122.7	16.1	31.5	11.6	23.4	29.5
Overweight 25-29,9 kg/m2											104.4	107.7	124.5	132.3	138.9	9.6	27	6.3	5.7	8.3
normal 18,5-24,9 kg/m2											104.1	104.3	104.7	105.8	111.2	15.5	12.8	9.6	9	6.8
Gestational diabetes	108.9	113.7	128.4	138.9	142.5	64.6	62	44.8	19.1	6.5	104	113	119	130	131	31.5	23.8	29.7	27.2	22.4
normal 18,5-24,9 kg/m2											104	109	113	119	126	17.1	21.5	14.2	20.6	9.8
Overweight 25-29,9 kg/m2											104	103	113	116	130	21.5	17.6	25.9	29.8	7.3
Obese >= 30 kg/m2											104	114	114	122		5	5.1	4.8	7.6
Overweight 25-29,9 kg/m2	137	140	157	174		15.2	22.7	26.3	6.1		103	102	100	110	128	20.1	20.4	25.4	19.8	22.4
Gestational diabetes	122	128	133			11.5	10.4	4.1			103	120	119			9.6
normal 18,5-24,9 kg/m2	115	120	125	141		28.3	17.2	16.9	5.1		103	104	116	142		18.2	20.2	16.7	11.7
Obese >= 30 kg/m2	108	112.2	126	129	129.6	9.8	9.9	15.9	6.9	6.7	103	108	110	121	130	20.2	18.3	9.4	12.4	12.7
Overweight 25-29,9 kg/m2	102	104.7	115.5	130.2	144.6	23.4	39.6	36.8	24.5	2.4	103	106	113	116	127	43.5	59.7	59.6	38.7	32.1
Obese >= 30 kg/m2											103	110	115	116		13.9	10.8	12.2	8.7
normal 18,5-24,9 kg/m2											102.6	104.7	101.7	111.9	121.5	20.8	46.5	2	3.6	15.6
Obese >= 30 kg/m2	108	111	122	131		57	59.1	43.2	35.5		102	108	113			29.1	50.8
normal 18,5-24,9 kg/m2	112.5	118.5	125.4	141.3	152.4	34.9	23.6	13.7	21.3	5.4	101.4	106.2	106.2	118.5	123	26.7	24.2	28.2	20.3	28.7
normal 18,5-24,9 kg/m2											100.8	108.9	108.3	134.7		2.5	10.2	11.6	4.9
Obese >= 30 kg/m2	107.7	116.4	120.6	126.3	139.5	12.5	4.7	4.6	4.4	4.9	100.5	104.4	100.2	108	104.7	13	14.7	18.3	10.4	9.3
normal 18,5-24,9 kg/m2	110.4	111	112.2	119.4	129.3	25.9	30.2	10.9	20.9	26.4	100.2	98.7	103.2	105.9	114.6	16.9	12.9	25.9	31.2	15.2
Obese >= 30 kg/m2	109.8	118.5	116.7	117	138.6	20.9	22.7	9	9.5	11.5	100.2	91.5	102	104.4		10.4	8.5	9.6	6.4
Obese >= 30 kg/m2	140	136	141	163		31.4	39.7	37.9	21.9		100	100	107	113		30.1	20.5	19	12.5
Gestational diabetes	124	140	121	146		11.7	19.9	23.1	13.5		100	106	116	120	133	19.1	30.1	21.5	38.4	26.2
normal 18,5-24,9 kg/m2	120	118	133	152		17.6	22.6	11	2.3		100	108	115	124	125	17.1	18.3	26.6	11	15.7
Obese >= 30 kg/m2	118	121	135	149		23.1	17.1	16.4	10.3		100	105	113	125	127	16.8	25.6	30.9	26.1	10.7
Obese >= 30 kg/m2	116.1	116.7	147	151.8	158.4	11	28.7	5.9	8	6.5	100	109	118	134	132	15.6	16.5	11.9	17.3	16.7
Obese >= 30 kg/m2	113	120	122	137		17.3	13.1	11.5	15.1		100	106	112	121	128	10.4	14.6	14.3	11.4	9.6
Gestational diabetes	113	116	129	166		25.3	24.5	27.1	11.2		100	110	114	119	134	24.2	27	24.5	19.7	26.2
normal 18,5-24,9 kg/m2	110.7	116.1	115.5	116.4	146.1	34	42.3	31.6	7.8	5.3	100	108	139	124	125	28.7	27.4	43.3	39.9	9.6
normal 18,5-24,9 kg/m2											100	104	104	107	121	37.4	36.6	24.6	16.1	9.8
normal 18,5-24,9 kg/m2											100	103	112	120	121	29.1	31.1	15.2	12.7	16.6
Overweight 25-29,9 kg/m2											100	109	110			17.5	19.5	1.9
Overweight 25-29,9 kg/m2											100	113	113	173		12.6	12.5	10.6	12.2
Overweight 25-29,9 kg/m2											100	109	118	119	124	21.5	13.8	18.8	23.3	13.7
Obese >= 30 kg/m2											100	104	118	116	100	24.5	27.7	15.7	11.4	3.4
Gestational diabetes		135	139	150			14.2	13.6	14.3		100	103	107	113	141	14.2	12.1	11	3.8	6.4
normal 18,5-24,9 kg/m2											99.9	104.4	106.8	112.8	117.9	12.9	30.1	15.5	5.7	10.5
normal 18,5-24,9 kg/m2											99.6	104.1	109.2	111	118.5	55	42.8	37.2	41.8	46.4
normal 18,5-24,9 kg/m2	116.4	116.7	124.4	142.8	153.6	27.3	27.1	15.8	7.4	3.4	99.3	96	105.3	112.5		7.1	13	8.1	7.5
normal 18,5-24,9 kg/m2											98.7	91.2	102.9	110.7	127.8	18	17.9	13.1	27.6	23.6
Overweight 25-29,9 kg/m2	118.8	142.2	163.8	159.3	185.1	13.2	11.1	14.8	7.9	4.8	98.1	101.7	101.7	99.3		3	10.4	10.7	6.5
Gestational diabetes											98.1	102.6	98.4	107.7	115.5	12.3	11.6	6.2	9.9	12.5
Obese >= 30 kg/m2	116	121	125	146		31.6	27.6	26	21.3		97	102	105	113	131	9.2	17	9.5	2.5	8.4
Overweight 25-29,9 kg/m2											96.9	94.5	114	112.1	131.3	15	17.4	11.5	12	10.6
Overweight 25-29,9 kg/m2	119	119	130	157		9	7.1	8.7	14.4		96	100	112			10.3	10.4	7
Overweight 25-29,9 kg/m2	115	120	124	137		36.8	38.2	27.4	22.3		95	100	105	107		18.3	15.8	10	9.3
Overweight 25-29,9 kg/m2											95	103	103	103		30	33.9	23	17.7
normal 18,5-24,9 kg/m2											94	96	104	126	106	17.9	23	12.9	19.9	18.4
Overweight 25-29,9 kg/m2	118	121	121	125		2.6	7.4	14.1	5.8		92	100	100	110	128	10.7	8.1	8.8	12.3	14.2
Gestational diabetes	113.4	112.5	121.5	136.5	147.9	15	27	14.9	14	2.5	90	110	116	120	140	12.6	14.5	12.2	12.7	17.5
normal 18,5-24,9 kg/m2	179	179	179	190	191	16.2	18.9	14.2	11.3	0.4
Obese >= 30 kg/m2	150	152	157	179		8.1	9.7	3.6	5.4
Gestational diabetes	150	152	157	179		8.1	9.7	3.6	5.4
Gestational diabetes	138.3	139.8	152.1	160.5	184.5	21.5	7.2	17.3	3.7	6.5		113	116	122	133		29.2	7.5	16.5	5.5
Obese >= 30 kg/m2	137	138	151			25.5	20.6	15
normal 18,5-24,9 kg/m2	135	126	129			12.7	10.2	9.9
Obese >= 30 kg/m2	134	126	141			8.5	14	2.2
normal 18,5-24,9 kg/m2	133.2	137.1	146.1	152.1	164.1	7.3	8	2.5	3	2
normal 18,5-24,9 kg/m2	130	142	142			18.9	19.9	13.1				109	111				5	5.7
Gestational diabetes	130	134	141	163		36.7	27.7	27.3	10
Overweight 25-29,9 kg/m2	124	131	151	152			14.6	7.6	6.7	6.6
Gestational diabetes	122	124	129	147		27.5	22.3	20	20.9
Overweight 25-29,9 kg/m2	121	126	145	151		24.7	20.7	16.9	20.5
normal 18,5-24,9 kg/m2	120	124	125	147		17.1	22.3	20.9	20.9
Obese >= 30 kg/m2	119	120	121	127		17.5	18.6	16.4	15.8
Obese >= 30 kg/m2	119	119	130	157		9	7.1	8.7	14.4
Obese >= 30 kg/m2	118.8	132.6	141.9	171.6	182.7	23.6	29.8	11.2	15.9	15.6
Overweight 25-29,9 kg/m2	118.5	128.4	124.2	142.8	154.2	39.8	21.3	10.4	24.9	10.1
normal 18,5-24,9 kg/m2	118.2	137.4	145.2	149.4	158.2	30.4	40.5	20.6	10.7	11.2
Obese >= 30 kg/m2	118	118	124	145		21.7	13.3	18.7	6.5
Gestational diabetes	118	121	124	136		28.6	27	7	16
Obese >= 30 kg/m2	117.3	126.3	151.2			21.5	33.4	34.8
Obese >= 30 kg/m2	116	122	146			20.4	14.7	14.4
Gestational diabetes	115.5	122.1	151.2	153.9	162.3	36.6	31	34.4	21.3	15.5
Gestational diabetes	115.2	126.3	130.5	147	156.6	18.9	32.3	27.7	22.6	1.6
Gestational diabetes	115	106	109	116		4.3	10	19	18
Gestational diabetes	114.9	116.7	118.5	131.1	148.2	48.5	39.6	10.3	12.4	6.6
normal 18,5-24,9 kg/m2	114	118	118	120		15.1	27	22.6	11.3
normal 18,5-24,9 kg/m2	113.1	122.7	121.2	144.9	137.7	9.6	4.4	3.3	13.6	0.92
normal 18,5-24,9 kg/m2	112.2	112.8	122.4	124.2	136.5	19.5	12.4	15.5	12.4	11.1
Gestational diabetes	112	114	120	146		12.6	14.9	11.9	7.7
normal 18,5-24,9 kg/m2	111.3	125.1	117.6	125.4	136.5	32.5	30	32.3	33.4	19.1
normal 18,5-24,9 kg/m2	111.3	116.7	126	139.2	144.3	21.4	20.6	22.1	16.9	5.5
normal 18,5-24,9 kg/m2	111.3	121.1	130.8	137.8	154.2	7.3	16.8	11.7	11.6	7.9
normal 18,5-24,9 kg/m2	111.3	117.3	131.1	146.2	151.2	12.2	10.6	25.1	11.3	5.9
Gestational diabetes	111.3	125.1	122.7	125.4	148.5	51.3	43.1	30.5	20.7	13.3
Obese >= 30 kg/m2	110.7	122.4	116.4	147.3	166.2	10.5	8.4	8.8	12.7	16
Gestational diabetes	110.4	112.2	117.6	131.1	183.6	18	19.9	19	7.8	6.5		109	118	131			13.3	12.1	13.3
Overweight 25-29,9 kg/m2	110	120	127			43	29.1	18.7
normal 18,5-24,9 kg/m2	109.8	119.1	120	151.2	145.5	6.2	14.4	8.5	20.3	7
Obese >= 30 kg/m2	109.5	111	115.5	118.8	138.9	49.9	25	20.6	14.3	20.5
Overweight 25-29,9 kg/m2	109	112	124	140		23.3	20.7	8.8	13.5
Obese >= 30 kg/m2	109	111	115	125		43	42.4	23.7	18
Gestational diabetes	109	113	113			13.9	7.7	6.1
Gestational diabetes	109	119	128			12.4	9.9	10.7
normal 18,5-24,9 kg/m2	108.9	116.7	115.2	128.4	144.9	1.7	18.7	13.5	8.6	5.1		109	109	118	131		30.6	24.2	24.4	17.4
normal 18,5-24,9 kg/m2	108.9	107.4	117.3	120.6	126.6	47.6	42.6	23.9	28.1	11.2
normal 18,5-24,9 kg/m2	108.9	117.3	118.5	140.4	147	31.2	8.7	12.8	7.1	2.4
normal 18,5-24,9 kg/m2	108.9	110.7	120.9	142.5	147.6	22.5	8.3	3.7	8.6	3.7
Gestational diabetes	108.9	126	146.1	162.9	169.2	9.5	28.5	19.7	35.5	2.2
normal 18,5-24,9 kg/m2	108.6	108.9	115.2	129.3	144	18.7	42.3	39.7	50.5	18.4
normal 18,5-24,9 kg/m2	108.3	110.1	124.5	129.3	135	33.7	26.6	13.2	15.1	8.5
normal 18,5-24,9 kg/m2	108	110.4	115.2	123.6	132	47	31.2	42.2	10.7	6.8
normal 18,5-24,9 kg/m2	108	116.1	124.2	139.8	157.8	10.5	12.4	19.3	13.4	2.2
normal 18,5-24,9 kg/m2	108	122.7	125.1	132.3	132	15.7	25.9	15.1	19.3	6.6
Obese >= 30 kg/m2	107	110	116	152		6.1	7.6	7.8	3.9
Overweight 25-29,9 kg/m2	106.5	108.9	112.5	119.4	132.9	18.8	17.7	9.1	16.2	11
normal 18,5-24,9 kg/m2	106.2	108	111	115.2	136.2	43.4	44.4	33.5	25.1	1.9		106	116	123	135		31.3	21.3	22.9	24.9
Gestational diabetes	106.2	113.1	109.2	122.1	156.6	19.8	8.1	13.1	9.8	15.2
Gestational diabetes	106	107	113	131		34.8	43.5	33.1	29.5
normal 18,5-24,9 kg/m2	105.9	111	112.2	113.4	131.1	9.8	15.4	14.7	8.5	3.9
normal 18,5-24,9 kg/m2	105.9	108	119.4	148.2	155.7	0.48	28.2	14.5	19.4	13.1			107.4	102				24.2	18.6
Overweight 25-29,9 kg/m2	105.9	109.8	111.3	144.6	140.1	45.9	30.7	20.8	27.2	5.2
normal 18,5-24,9 kg/m2	105	100.8	104.4	103.8	112.8	21.2	36.3	17.1	24.8	14.8
Overweight 25-29,9 kg/m2	104.1	106.8	108	123.9	145.2	12.2	14.9	14.7	15.6	2.2		114	121	125	131		35.5	35.9	40.8	11.3
Gestational diabetes	104.1	108.9	115.2	124.8	138.6	43.5	28	47.4	25.5	21
normal 18,5-24,9 kg/m2	102.9	106.2	114.6	125.7	133.8	25.6	43.5	19.3	27.4	11.1
normal 18,5-24,9 kg/m2	102.9	108.3	116.7	116.7	138.9	7	19.6	15.7	15.8	10.2
Overweight 25-29,9 kg/m2	102.9	102.9	107.1	114.9	136.5	35.2	34.6	22	20.5	11.5
Overweight 25-29,9 kg/m2	102.9	109.8	119.2	131.2	150	10.5	23.6	23.2	11.2	12.2		117	121	124	116		37.4	28.9	24.6	19.3
Obese >= 30 kg/m2	100.8	102.3	108	126.9	143.4	86.6	65.8	34.6	24.1	7.6
Obese >= 30 kg/m2	100	113	112	115		18.3	18.2	8.4	7.7
normal 18,5-24,9 kg/m2	99.6	100.2	105.9	112.2	137.1	9.7	10.3	10.2	10.1	7.4
normal 18,5-24,9 kg/m2												106	110	118	133		50.9	48.6	34	33
normal 18,5-24,9 kg/m2		118	126	129	132		22
Overweight 25-29,9 kg/m2												114	121	115			28.9	23.1	16.3
Obese >= 30 kg/m2		142	151	160	138		19.7	12.1		8
